# Supplementary material for: Melipona scutellaris Geopropolis: Chemical Composition and Bioactivity
Source: Microorganisms. 2023 Nov 15;11(11):2779. doi: 10.3390/microorganisms11112779 (PMC10673356; doi:10.3390/microorganisms11112779)
Supplement: Supplementary file 1 [file microorganisms-11-02779-s001.zip]

Archive with 1 entries (1 files):
- microorganisms-2638508-supplementary.pdf
